# Supplementary material for: KIR3DL1-Negative CD8 T Cells and KIR3DL1-Negative Natural Killer Cells Contribute to the Advantageous Control of Early Human Immunodeficiency Virus Type 1 Infection in HLA-B Bw4 Homozygous Individuals
Source: Front Immunol. 2018 Aug 10;9:1855. doi: 10.3389/fimmu.2018.01855 (PMC6096002; doi:10.3389/fimmu.2018.01855)
Supplement: Supplementary file 4 [file table_1.xlsx]

## Sheet: Sheet1
Table S1：The peptide sequence and location in Gag region
Number	Position in Gag	Peptide sequence	#HLA restriction
1	Gag177-194	EGATPQDLNMMLNIVGGH	B*07, B*42, B*53, B*67, B*81
2	Gag273-290	IVRMYSPVSILDIRQGPK	B*07, B*52, B*57, Cw*18
3	Gag353-370	VGGPSHKARVLAEAMSQA	B*07, B*42, B*81
4	Gag185-202	NMMLNIVGGHQAAMQMLK	B*07, B*15, B*35, B*38, B*39, B*42, B*52, B*53, B*55, Cw*14
5	Gag193-210	GHQAAMQMLKETINEEAA	A*02, B*52
6	Gag321-338	LLVQNANPDCKSILKALG	B*51
7	Gag137-154	NAQGQMVHQPVSPRTLNA	N.R.
8	Gag257-274	PVGDIYKRWIILGLNKIV	A*24, B*08, B*40, B*27
9	Gag329-346	DCKSILKALGTGATLEEM	N.R.
10	Gag201-218	LKETINEEAADWDRTHPV	A*24, B*08, B*35, B*40, B*53
11	Gag289-306	PKEPFRDYVDRFYKTLRA	A*02
12	Gag161-178	EKGFNPEVIPMFSALSEG	B*57
13	gag345-362	EMMTACQGVGGPSHKARV	A*11
14	Gag249-266	WMTNNPPIPVGDIYKRWI	B*53, B*35
15	Gag305-322	RAEQATQEVKNWMTETLL	B*08, B*53
16	Gag337-354	LGTGATLEEMMTACQGVG	A*02
17	Gag313-330	VKNWMTETLLVQNANPDC	B*08, B*52
18	Gag297-314	VDRFYKTLRAEQATQEVK	B*14, B*27
19	Gag281-298	SILDIRQGPKEPFRDYVD	A*11
20	Gag265-282	WIILGLNKIVRMYSPVSI	B*15, B*27, B*35, B*53, B*62, Cw*01
21	Gag241-258	STLQEQIGWMTSNPPIPV	A*02, B*57, B*58
22	Gag233-250	GSDIAGTTSTLQEQIAWM	B*57, B*58, B*63
23	Gag225-242	PGQIREPRGSDIAGTTST	N.D.
24	Gag217-234	PVQAGPIPPGQIREPRGS	N.R.
25	Gag209-226	AADWDRTHPVQAGPIPPG	N.R.
26	Gag169-186	IPMFSALSEGATPQDLNM	B*07
27	Gag153-170	NAWVKVVEEKGFNPEVIP	N.R.
28	Gag145-162	QPVSPRTLNAWVKVVEEK	A*02, A*68, B*07, B*42, B*58, B*81
Previously reported epitope sequence was written in bold; N.R.: Not Recognised; N.D.: Undefined
#HLA restriction originated from Los Alamos National Library Net (https://www.hiv.lanl.gov/content/immunology/index.html)
